# Supplementary material for: Rapid, Matrix-Dependent Changes in Polyphenols and Antioxidant Capacity of Methanol Plant Extracts During Short-Term Storage: Implications for Analytical Timing
Source: Int J Mol Sci. 2026 Apr 22;27(9):3723. doi: 10.3390/ijms27093723 (PMC13164456; doi:10.3390/ijms27093723)
Supplement: Supplementary file 1 [file ijms-27-03723-s001.zip]

Archive with 1 entries (1 files):
- ijms-4264017-supplementary.pdf
